# Supplementary material for: Electrophotocatalytic hydrogenation of imines and reductive functionalization of aryl halides
Source: Nat Commun. 2024 Jan 22;15:655. doi: 10.1038/s41467-024-45015-6 (PMC10803379; doi:10.1038/s41467-024-45015-6)
Supplement: Supplementary file 4 — Supplementary Data 1 [file 41467_2024_45015_MOESM4_ESM.xlsx]

## Sheet: Supplementary Data 1
Supplementary Data 1
The coordinates of optimized structures
1
S	-3.30401	1.39796	0.704421
S	3.09957	-1.28137	-0.221676
O	-0.255849	-1.192	-1.16581
H	0.728745	-0.913766	-1.22758
O	2.50409	-2.28695	0.613462
O	2.21878	-0.809149	-1.30001
O	4.45381	-1.48522	-0.646359
F	1.98393	0.506294	1.35384
F	4.00042	-0.031937	1.9051
F	3.65312	1.25935	0.210196
C	-1.81262	1.89482	0.009563
C	-1.53203	3.2611	0.108169
H	-2.22993	3.91288	0.617558
C	-0.389464	3.77037	-0.44935
H	-0.183508	4.82935	-0.370335
C	0.498024	2.93522	-1.1342
H	1.38446	3.34675	-1.59567
C	0.243349	1.59696	-1.22293
H	0.935928	0.973068	-1.76321
C	-0.907057	1.03089	-0.633163
C	-1.13988	-0.380132	-0.705393
C	-2.37057	-0.994439	-0.300899
C	-3.39489	-0.278388	0.33545
C	3.19091	0.197288	0.871681
C	-2.55271	-2.37522	-0.524025
H	-1.76407	-2.93012	-1.00805
C	-3.70379	-3.00158	-0.14033
H	-3.83256	-4.05908	-0.323587
C	-4.56448	-0.932875	0.735533
H	-5.34762	-0.375072	1.23232
C	-4.71474	-2.27333	0.496086
H	-5.62451	-2.77043	0.805035
2
S	-2.89882	1.37259	1.05539
S	3.02611	-1.33276	-0.176496
O	-0.357557	-1.13782	-1.63611
H	0.604436	-0.960761	-1.51293
O	2.3824	-2.39116	0.557478
O	2.28137	-0.859422	-1.33647
O	4.43962	-1.47696	-0.406052
F	1.66179	0.360841	1.31791
F	3.61235	-0.136449	2.09459
F	3.43086	1.20744	0.415646
C	-1.57249	1.92541	0.051832
C	-1.24803	3.26923	0.144402
H	-1.83173	3.91323	0.790785
C	-0.188448	3.79223	-0.576217
H	0.058874	4.8415	-0.487859
C	0.540498	2.96043	-1.41648
H	1.36356	3.35791	-1.99578
C	0.219216	1.626	-1.52182
H	0.793428	0.998754	-2.18569
C	-0.835525	1.05777	-0.780947
C	-1.14124	-0.332491	-0.889868
C	-2.33487	-0.929846	-0.387095
C	-3.23279	-0.237304	0.449319
C	2.9255	0.103113	0.972926
C	-2.66096	-2.2576	-0.724862
H	-1.97679	-2.80688	-1.35377
C	-3.81609	-2.85303	-0.269418
H	-4.03605	-3.87585	-0.546485
C	-4.39847	-0.840821	0.893595
H	-5.0755	-0.285912	1.53162
C	-4.69647	-2.14584	0.540524
H	-5.60755	-2.60627	0.898287
3
S	-2e-06	-1.77305	0.687275
O	-1e-05	2.65244	0.367647
H	0.000157	2.99836	1.26612
C	-1.35733	-0.804787	0.102094
C	-2.52861	-1.42623	-0.273915
H	-2.55739	-2.50884	-0.320748
C	-3.67698	-0.686994	-0.549813
H	-4.60066	-1.18412	-0.813978
C	-3.60398	0.696638	-0.460831
H	-4.48517	1.29542	-0.66189
C	-2.42199	1.33334	-0.131994
H	-2.38347	2.41261	-0.091189
C	-1.23939	0.610745	0.151248
C	-1e-05	1.24135	0.421777
C	1.23939	0.610733	0.151183
C	1.35734	-0.804786	0.102122
C	2.42195	1.33335	-0.132078
H	2.3834	2.41261	-0.091348
C	3.60398	0.696653	-0.460855
H	4.48515	1.29544	-0.661954
C	2.52865	-1.42624	-0.273837
H	2.55744	-2.50884	-0.320637
C	3.67699	-0.686978	-0.54978
H	4.60068	-1.18411	-0.813886
3'
S	2.57821	0.185179	1.61468
S	-3.35782	-0.075494	-0.554408
O	0.154662	-0.114084	-2.08379
H	-0.742852	-0.35336	-1.79631
O	-3.21909	1.34181	-0.779431
O	-2.40539	-0.905095	-1.27076
O	-4.70833	-0.582555	-0.549814
F	-1.58101	0.1349	1.38961
F	-3.62484	0.423398	2.0201
F	-2.90132	-1.56146	1.57767
C	2.6272	-1.17687	0.490588
C	3.43907	-2.25714	0.757859
H	4.134	-2.1987	1.58808
C	3.34387	-3.43151	0.011588
H	3.96204	-4.28688	0.249261
C	2.42108	-3.47454	-1.02639
H	2.3142	-4.38005	-1.61346
C	1.6357	-2.38093	-1.33581
H	0.933896	-2.43294	-2.15601
C	1.71747	-1.17005	-0.604329
C	0.985745	-0.014707	-0.960048
C	1.4019	1.28659	-0.599555
C	2.28455	1.51745	0.49259
C	-2.83337	-0.279773	1.1992
C	1.01471	2.43969	-1.32514
H	0.31746	2.31507	-2.14116
C	1.50038	3.69436	-1.01242
H	1.1651	4.54653	-1.59315
C	2.80039	2.76624	0.762434
H	3.48961	2.88182	1.59139
C	2.41063	3.88086	0.021034
H	2.79413	4.86348	0.261369
4
S	-0.008902	-1.84029	0.216322
O	-0.058492	2.63272	0.111683
H	0.785166	2.97816	0.425635
C	-1.37203	-0.819221	-0.035487
C	-2.63108	-1.41284	-0.153111
H	-2.69275	-2.49448	-0.216601
C	-3.7867	-0.663594	-0.173441
H	-4.74722	-1.15149	-0.278473
C	-3.70244	0.748109	-0.055019
H	-4.60375	1.34784	-0.045831
C	-2.47634	1.3557	0.040656
H	-2.41746	2.43285	0.11923
C	-1.26294	0.625115	0.025454
C	-0.005384	1.2629	0.058524
C	1.25549	0.62654	-0.001148
C	1.36533	-0.823232	0.016735
C	2.47406	1.34493	-0.090661
H	2.45408	2.42718	-0.155675
C	3.70071	0.731106	-0.13387
H	4.59905	1.33027	-0.207363
C	2.62451	-1.42424	-0.033908
H	2.68254	-2.50774	-0.017875
C	3.78453	-0.684286	-0.102335
H	4.7444	-1.18165	-0.15199
5
C	0.834113	2.02795	-3.1e-05
C	-0.276433	1.20933	4.7e-05
C	-0.156402	-0.17701	0.000103
C	1.0809	-0.778753	0.00012
C	2.19461	0.051286	5.1e-05
C	2.08841	1.43186	-3.5e-05
H	0.734089	3.10517	-0.000104
H	1.19681	-1.85426	0.000163
H	2.98248	2.03928	-0.00011
Cl	3.78274	-0.67265	5.6e-05
N	-1.63247	1.61024	2.6e-05
C	-2.34876	0.547621	9.3e-05
C	-1.54789	-0.75072	1e-06
C	-1.83217	-1.57672	1.25656
H	-1.6536	-0.996207	2.16217
H	-2.86654	-1.92127	1.26377
H	-1.18304	-2.45254	1.27805
C	-1.83186	-1.57612	-1.25712
H	-1.18255	-2.45179	-1.27891
H	-2.86617	-1.92085	-1.26466
H	-1.65322	-0.99505	-2.16234
C	-3.82969	0.574364	0.000232
H	-4.2222	0.05581	0.877361
H	-4.1919	1.59995	0.000662
H	-4.22234	0.056611	-0.877329
5A
C	-1.71555	-1.65188	-0.549225
C	-1.47544	-0.309087	-0.373822
C	-2.45402	0.600409	-0.014373
C	-3.7471	0.172784	0.184068
C	-4.00339	-1.18016	0.010516
C	-3.01684	-2.0863	-0.348737
H	-0.93173	-2.34176	-0.828507
H	-4.53801	0.853904	0.464957
H	-3.26446	-3.13078	-0.471277
Cl	-5.62455	-1.76095	0.255077
N	-0.255983	0.395222	-0.509534
C	-0.393449	1.65319	-0.261931
C	-1.82811	1.96915	0.090078
C	-1.91169	2.53704	1.51162
H	-1.46363	1.85937	2.23799
H	-1.40554	3.49995	1.56645
H	-2.95896	2.68172	1.77354
C	-2.42049	2.95553	-0.922849
H	-3.47645	3.1007	-0.699387
H	-1.91775	3.91928	-0.854161
H	-2.33127	2.58124	-1.94239
H	0.645839	-0.060808	-0.766024
S	3.40101	-0.462722	-0.823806
O	2.04483	-0.920888	-1.11155
O	3.60885	0.942748	-1.06751
O	4.43447	-1.35476	-1.26905
F	2.50047	0.164526	1.56549
F	3.28308	-1.84224	1.42129
F	4.6345	-0.160518	1.48408
C	3.46247	-0.585383	1.0119
C	0.709685	2.6191	-0.305865
H	1.63735	2.1649	-0.645455
H	0.43977	3.45032	-0.959221
H	0.853582	3.03612	0.693746
5B
C	-0.854026	2.03817	-0.012847
C	0.264699	1.22215	-0.032102
C	0.148765	-0.17098	-0.039588
C	-1.0912	-0.76328	-0.019088
C	-2.2132	0.057686	0.003533
C	-2.1051	1.43652	0.006317
H	-0.764622	3.11636	-0.013874
H	-1.20222	-1.83955	-0.023444
H	-2.99773	2.0464	0.020205
Cl	-3.80051	-0.674509	0.023745
N	1.598	1.56383	-0.046145
C	2.39795	0.439159	-0.250173
C	1.53306	-0.791951	-0.036572
C	1.7184	-1.83463	-1.13898
H	1.48357	-1.41718	-2.11803
H	2.75008	-2.1902	-1.15634
H	1.07107	-2.69682	-0.967343
C	1.81488	-1.442	1.32972
H	1.12197	-2.26609	1.50777
H	2.83038	-1.83962	1.3633
H	1.70129	-0.720093	2.13963
H	1.92	2.50272	-0.218212
C	3.84918	0.512937	0.033342
H	4.2967	1.39699	-0.426805
H	4.06489	0.566662	1.11072
H	4.36696	-0.36241	-0.359643
5C
C	0.761929	1.99226	0.339943
C	-0.380063	1.19695	0.309539
C	-0.268739	-0.195242	0.132825
C	0.959482	-0.777011	-0.057531
C	2.09558	0.032906	-0.04599
C	2.00518	1.39486	0.156957
H	0.692175	3.06389	0.480766
H	1.05871	-1.84475	-0.2087
H	2.90211	1.99991	0.160507
Cl	3.672	-0.70184	-0.285185
N	-1.69518	1.53054	0.463482
C	-2.59081	0.429975	-0.041165
C	-1.66876	-0.788975	0.250013
C	-1.84933	-1.25697	1.7023
H	-1.73422	-0.422294	2.39502
H	-2.85232	-1.66705	1.83821
H	-1.11788	-2.0262	1.97045
C	-1.88812	-1.98195	-0.669498
H	-1.26433	-2.8266	-0.366517
H	-2.92922	-2.3102	-0.625077
H	-1.65058	-1.75171	-1.70797
H	-1.97273	2.48712	0.313845
C	-2.73211	0.667111	-1.54368
H	-3.33653	-0.105518	-2.02554
H	-3.24686	1.61539	-1.72685
H	-1.77139	0.722025	-2.09668
6
C	0.790727	1.99715	0.292426
C	-0.329611	1.18342	0.294876
C	-0.21041	-0.196934	0.128401
C	1.02243	-0.779158	-0.044925
C	2.14374	0.043081	-0.049181
C	2.0384	1.41032	0.116877
H	0.705478	3.06878	0.417379
H	1.12701	-1.84767	-0.179001
H	2.92814	2.02467	0.104521
Cl	3.72277	-0.673607	-0.276465
N	-1.65743	1.53305	0.473479
C	-2.49582	0.421824	-0.010498
C	-1.58567	-0.82195	0.2322
C	-1.79791	-1.32359	1.66513
H	-1.67379	-0.516351	2.38802
H	-2.80404	-1.73227	1.77849
H	-1.08089	-2.1096	1.90635
C	-1.81001	-1.96789	-0.742012
H	-1.15	-2.80058	-0.494247
H	-2.83626	-2.33415	-0.681794
H	-1.60833	-1.67755	-1.77215
H	-1.93064	2.45806	0.174698
H	-3.38878	0.343075	0.611411
C	-2.91458	0.649365	-1.45252
H	-3.56658	-0.147816	-1.80932
H	-3.46595	1.58834	-1.5299
H	-2.04811	0.70913	-2.11354
TS-1
C	-1.23529	-0.663557	-1.49665
C	-1.11927	0.60046	-0.96309
C	-2.15484	1.23803	-0.298623
C	-3.36195	0.596378	-0.134952
C	-3.48608	-0.680046	-0.663733
C	-2.45187	-1.30672	-1.34093
H	-0.409195	-1.14405	-1.9997
H	-4.1869	1.06093	0.386739
H	-2.5898	-2.30513	-1.72971
Cl	-4.99269	-1.52898	-0.459562
N	-0.000298	1.44932	-0.93694
C	-0.245555	2.58007	-0.305487
C	-1.70046	2.61444	0.128002
C	-1.88541	2.87357	1.62335
H	-1.43343	2.08777	2.22627
H	-1.44177	3.82965	1.90161
H	-2.94942	2.91325	1.85673
C	-2.43215	3.70194	-0.678113
H	-3.49764	3.65885	-0.454551
H	-2.06261	4.69004	-0.404929
H	-2.29808	3.56002	-1.7505
C	0.675514	3.73605	-0.347354
H	0.691313	4.26257	0.606364
H	1.68696	3.42275	-0.596903
H	0.338797	4.44934	-1.10699
S	2.22388	-2.15165	-1.04563
O	1.13644	1.1307	1.75035
H	0.597179	1.80909	1.27511
C	3.29653	-0.866963	-0.483956
C	4.58854	-0.838852	-0.970707
H	4.93776	-1.6541	-1.59313
C	5.43096	0.231564	-0.693015
H	6.43538	0.252234	-1.09367
C	4.95883	1.26198	0.104396
H	5.59897	2.10475	0.335167
C	3.67867	1.22149	0.626424
H	3.33321	2.0178	1.2699
C	2.80159	0.155457	0.355043
C	1.48639	0.102755	0.915854
C	0.729127	-1.10053	1.0247
C	1.02512	-2.24182	0.247536
C	-0.365985	-1.2087	1.90162
H	-0.623407	-0.35213	2.50747
C	-1.10781	-2.37056	1.99927
H	-1.95395	-2.40401	2.67465
C	0.306863	-3.41382	0.382335
H	0.577194	-4.27308	-0.219967
C	-0.775861	-3.48852	1.24988
H	-1.34793	-4.40291	1.33001
H	0.867879	1.24009	-1.41229
TfOH
S	-0.85214	-0.132088	0.059011
H	-1.35158	1.93163	-0.185336
O	-1.22584	0.001356	1.42225
O	-1.25648	1.13924	-0.750558
O	-1.20133	-1.25777	-0.725063
F	1.36619	1.14809	0.558002
F	1.51131	-1.0065	0.663928
F	1.40435	-0.023053	-1.2568
C	0.986402	0.008714	-0.003006
TfO–
S	-0.909835	0.00012	-5.4e-05
O	-1.22746	-0.602711	1.27368
O	-1.22838	1.40442	-0.115344
O	-1.22738	-0.802023	-1.1587
F	1.42302	0.707742	1.0255
F	1.4226	-1.24181	0.100263
F	1.42395	0.534031	-1.12535
C	0.932846	0.000154	6e-06
43S (solvent = MeCN)
C	1.19907	1.45096	-0.051803
C	-0.021914	2.08628	-0.141634
C	-1.20007	1.38868	-0.070376
C	-1.19966	-0.002654	0.033608
C	0.044148	-0.644744	-0.03088
C	1.26001	0.068269	0.020383
H	2.09654	2.04665	-0.04148
H	-2.13147	1.93239	-0.09015
C	-0.105035	-2.51883	-1.43515
H	0.1098	-3.58525	-1.40128
H	-1.13629	-2.37238	-1.7551
H	0.555305	-2.03885	-2.1587
C	-2.57185	-0.674637	0.246213
C	-2.51923	-2.12491	0.737672
H	-1.88365	-2.22628	1.61689
H	-3.53078	-2.42252	1.01909
H	-2.17294	-2.82537	-0.014778
C	-3.38785	-0.607461	-1.04947
H	-4.37417	-1.04836	-0.891255
H	-3.52862	0.424696	-1.37299
H	-2.90169	-1.15068	-1.8598
C	-3.33191	0.100492	1.33766
H	-2.76548	0.116361	2.27053
H	-3.55158	1.12808	1.05565
H	-4.28481	-0.394226	1.52964
C	2.61527	-0.626728	0.234308
C	2.99839	-1.54762	-0.930218
H	4.03063	-1.87792	-0.799757
H	2.37334	-2.43342	-0.976873
H	2.93459	-1.02408	-1.88564
C	2.55921	-1.43975	1.535
H	1.79216	-2.20926	1.493
H	3.52258	-1.92381	1.70772
H	2.35269	-0.789632	2.38735
C	3.74679	0.392727	0.38632
H	3.89729	0.978226	-0.521926
H	3.57238	1.0807	1.21435
H	4.67386	-0.143425	0.590658
O	0.117411	-2.01236	-0.123834
Cl	-0.064775	3.82687	-0.297306
43S•− (solvent = MeCN)
C	1.22537	1.45606	-0.277402
C	0.030265	2.09174	-0.139952
C	-1.18448	1.44172	0.102565
C	-1.18832	-0.003757	0.109638
C	0.01327	-0.644754	-0.07543
C	1.2932	0.023318	-0.196939
H	2.10986	2.04493	-0.472231
H	-2.07864	2.01514	0.273323
C	-0.0528	-2.48425	-1.53178
H	0.126166	-3.55981	-1.53314
H	-1.04809	-2.29195	-1.94177
H	0.684364	-2.00052	-2.1774
C	-2.57213	-0.666189	0.254493
C	-2.566	-2.15628	0.613646
H	-1.95458	-2.35328	1.49405
H	-3.59107	-2.46032	0.839487
H	-2.20627	-2.78845	-0.191541
C	-3.36856	-0.488244	-1.04579
H	-4.3765	-0.897175	-0.9369
H	-3.4591	0.566144	-1.31005
H	-2.88467	-1.00292	-1.87726
C	-3.35253	0.023359	1.38792
H	-2.80478	-0.036352	2.33087
H	-3.55836	1.07178	1.18366
H	-4.31335	-0.476502	1.5257
C	2.58968	-0.660795	0.269356
C	3.04498	-1.8181	-0.632352
H	4.00725	-2.20733	-0.287061
H	2.33304	-2.63847	-0.626211
H	3.17243	-1.48126	-1.66329
C	2.40444	-1.20744	1.69465
H	1.60646	-1.94903	1.72409
H	3.32194	-1.68016	2.05814
H	2.1461	-0.401702	2.38569
C	3.75212	0.334852	0.310412
H	3.95642	0.758411	-0.675204
H	3.56127	1.15946	0.99804
H	4.65775	-0.174882	0.645698
O	0.053793	-2.03369	-0.197567
Cl	-0.014657	3.8592	-0.308496
TX2–* (solvent = MeCN)
S	0	-1.8094	0.337809
O	0	2.64389	0.150215
C	-1.36794	-0.793463	-0.012234
C	-2.61414	-1.39412	-0.166756
H	-2.6651	-2.47804	-0.219718
C	-3.78548	-0.652659	-0.22885
H	-4.73871	-1.14914	-0.362988
C	-3.70593	0.75998	-0.11911
H	-4.60752	1.36104	-0.141194
C	-2.47469	1.36754	0.005308
H	-2.40181	2.44592	0.072335
C	-1.25769	0.650717	0.034305
C	0	1.36398	0.090749
C	1.25769	0.650717	0.034302
C	1.36794	-0.793463	-0.012232
C	2.47469	1.36754	0.005305
H	2.40181	2.44592	0.072329
C	3.70593	0.75998	-0.119112
H	4.60752	1.36104	-0.141198
C	2.61414	-1.39412	-0.166752
H	2.6651	-2.47804	-0.219711
C	3.78548	-0.652659	-0.228848
H	4.73871	-1.14914	-0.362985
TX•− (solvent = MeCN)
S	1.82568	0.342338	0
O	-2.61875	0.308993	0
C	0.772193	0.041559	1.37801
C	1.38366	-0.141498	2.60491
H	2.46561	-0.1694	2.66092
C	0.627984	-0.272194	3.76565
H	1.11937	-0.403215	4.72058
C	-0.756891	-0.23137	3.67448
H	-1.3616	-0.330302	4.56786
C	-1.37038	-0.071118	2.44792
H	-2.44771	-0.046089	2.36589
C	-0.63293	0.06852	1.25553
C	-1.3493	0.203645	0
C	-0.63293	0.06852	-1.25553
C	0.772193	0.041559	-1.37801
C	-1.37038	-0.071118	-2.44792
H	-2.44771	-0.046089	-2.36589
C	-0.756891	-0.23137	-3.67448
H	-1.3616	-0.330302	-4.56786
C	1.38366	-0.141498	-2.60491
H	2.46561	-0.1694	-2.66092
C	0.627984	-0.272194	-3.76565
H	1.11937	-0.403215	-4.72058
